# Supplementary material for: Lignin Biosynthesis Driven by CAD Genes Underpins Drought Tolerance in Sugarcane: Genomic Insights for Crop Improvement
Source: Plants (Basel). 2025 Sep 2;14(17):2735. doi: 10.3390/plants14172735 (PMC12430416; doi:10.3390/plants14172735)
Supplement: Supplementary file 1 [file plants-14-02735-s001.zip]

Archive with 15 entries (13 files):
- Figure S1/
- Figure S1/Figure S1 describe.pdf
- Figure S1/Figure_S1A .jpg
- Figure S1/Figure_S1B .png
- Figure S1/Figure_S1C.png
- Figure S2.jpg
- Figure S3.jpg
- Figure S4/
- Figure S4/EruCAD.jpg
- Figure S4/NpCAD.jpg
- Figure S4/ShR570CAD.jpg
- Figure S4/ShXTT22CAD.jpg
- Figure S4/SoCAD.jpg
- Figure S4/SsCAD.jpg
- Supplementary Table.pdf
